# Supplementary material for: Giving Good Directions: Order of Mention Reflects Visual Salience
Source: Front Psychol. 2015 Dec 9;6:1793. doi: 10.3389/fpsyg.2015.01793 (PMC4674625; doi:10.3389/fpsyg.2015.01793)
Supplement: Supplementary file 1 [file Audiostimuli.ZIP]

Archive with 117 entries (116 files):
- wav/
- wav/grandball-c.wav
- wav/medieval-b.wav
- wav/medieval-a.wav
- wav/egypt-c.wav
- wav/musketeers-d.wav
- wav/samurai-d.wav
- wav/town-c.wav
- wav/musketeers-a.wav
- wav/aztec-d.wav
- wav/wildwest-d.wav
- wav/troy-d.wav
- wav/billboard-d.wav
- wav/museum-a.wav
- wav/skiresort-d.wav
- wav/blackandwhite-c.wav
- wav/redcarpet-d.wav
- wav/skiresort-b.wav
- wav/trainstation-d.wav
- wav/tradefair-a.wav
- wav/vikings-c.wav
- wav/filmstudio-c.wav
- wav/town-b.wav
- wav/racecourse-c.wav
- wav/filmstudio-b.wav
- wav/goldrush-d.wav
- wav/town-a.wav
- wav/billboard-c.wav
- wav/redcarpet-c.wav
- wav/desert-c.wav
- wav/cavemen-c.wav
- wav/billboard-a.wav
- wav/alibaba-c.wav
- wav/ships-b.wav
- wav/museum-c.wav
- wav/musketeers-c.wav
- wav/tradefair-c.wav
- wav/goldrush-a.wav
- wav/wildwest-b.wav
- wav/trainstation-b.wav
- wav/grandball-a.wav
- wav/crusade-b.wav
- wav/gladiator-c.wav
- wav/trainstation-a.wav
- wav/desert-d.wav
- wav/racecourse-d.wav
- wav/aztec-b.wav
- wav/redcarpet-b.wav
- wav/blackandwhite-d.wav
- wav/alibaba-a.wav
- wav/airport-d.wav
- wav/beach-b.wav
- wav/airport-b.wav
- wav/aztec-c.wav
- wav/vikings-b.wav
- wav/blackandwhite-a.wav
- wav/blackandwhite-b.wav
- wav/filmstudio-d.wav
- wav/town-d.wav
- wav/beach-a.wav
- wav/goldrush-b.wav
- wav/filmstudio-a.wav
- wav/samurai-b.wav
- wav/pirates-a.wav
- wav/cavemen-d.wav
- wav/medieval-c.wav
- wav/cavemen-b.wav
- wav/ships-c.wav
- wav/troy-c.wav
- wav/aztec-a.wav
- wav/trainstation-c.wav
- wav/alibaba-b.wav
- wav/crusade-c.wav
- wav/pirates-b.wav
- wav/skiresort-a.wav
- wav/vikings-d.wav
- wav/vikings-a.wav
- wav/crusade-d.wav
- wav/billboard-b.wav
- wav/cavemen-a.wav
- wav/gladiator-b.wav
- wav/alibaba-d.wav
- wav/redcarpet-a.wav
- wav/airport-a.wav
- wav/pirates-d.wav
- wav/ships-d.wav
- wav/racecourse-b.wav
- wav/racecourse-a.wav
- wav/troy-b.wav
- wav/ships-a.wav
- wav/beach-d.wav
- wav/grandball-b.wav
- wav/desert-b.wav
- wav/crusade-a.wav
- wav/pirates-c.wav
- wav/egypt-a.wav
- wav/goldrush-c.wav
- wav/musketeers-b.wav
- wav/beach-c.wav
- wav/museum-b.wav
- wav/desert-a.wav
- wav/egypt-d.wav
- wav/samurai-a.wav
- wav/wildwest-c.wav
- wav/gladiator-a.wav
- wav/samurai-c.wav
- wav/troy-a.wav
- wav/egypt-b.wav
- wav/airport-c.wav
- wav/grandball-d.wav
- wav/medieval-d.wav
- wav/skiresort-c.wav
- wav/tradefair-d.wav
- wav/wildwest-a.wav
- wav/gladiator-d.wav
- wav/museum-d.wav
- wav/tradefair-b.wav
